# Supplementary material for: Importance of tear volume for positivity of tear matrix metalloproteinase-9 immunoassay
Source: PLoS One. 2020 Jul 10;15(7):e0235408. doi: 10.1371/journal.pone.0235408 (PMC7351366; doi:10.1371/journal.pone.0235408)
Supplement: S1 File — (XLSX) [file pone.0235408.s001.xlsx]

## Sheet: Sheet1
Age	Gender	Laterality	DM	HTN	SjogrenSynd	OSDI	VAS	Schirmer	tBUT	ConjStainTemp	Cornealstain	ConjStainNasal	TMA	TMH	TMD
65	1	1	2	2	2	32	5	2	2	0	0	0	42073.9	438	253
52	2	1	2	2	2	44	2	2	2	0	0	0	5926	155	103
55	2	1	2	2	2	56	1	2	2	0	0	0	12967.4	196	158
86	2	1	2	2	2	24.8	3	3	2	0	0	0	26465.4	279	210
51	2	1	2	2	2	33	4	3	2	0	0	0	22396.9	341	212
53	2	1	2	2	2	40.6	5	3	2	1	0	1	2647.7	87	72
74	2	1	2	1	2	65.1	2	3	2	0	0	0	6923.1	178	103
70	2	1	2	1	2	21	2	2	3	0	0	0	38612.9	507	283
50	2	1	2	2	2	50	5	2	3	0	0	2	10690.6	192	120
66	2	2	1	2	2	83	7	2	3	0	0	0	1187.4	77	47
82	1	1	2	2	2	12	0	3	3	0	0	0	20455.6	342	159
68	1	1	2	2	2	22	0	3	3	0	0	0	19717.1	295	197
18	1	1	2	2	2	37.5	6	3	3	0	0	0	12539.1	238	114
66	2	1	2	2	2	75	5	3	3	0	0	0	45070.5	426	297
57	2	1	2	2	1	28.52	8	4	3	1	0	0	6955.7	159	99
38	1	1	2	2	2	35.5	6	2	4	1	0	0	5270.2	151	107
83	1	1	2	2	2	40	6	2	4	0	0	0	96782.6	726	417
57	1	1	2	2	2	15	5	3	4	0	0	0	32459.8	347	231
64	2	1	1	2	2	20	7	3	4	0	0	0	7214.6	200	112
81	2	1	2	1	1	53.3	3	3	4	0	0	0	50992.8	500	258
55	2	1	2	2	2	72	4	3	4	0	0	0	16448.6	306	120
57	2	1	2	2	2	37.8	10	4	4	0	0	0	5062.9	158	62
64	2	1	2	2	2	14	0	2	5	0	0	0	11208.9	193	133
61	1	1	2	2	2	48	5	2	5	1	0	0	27423.8	309	216
66	2	1	2	2	2	22.5	0	4	5	0	0	0	25180.8	300	259
25	2	1	2	2	2	36	0	4	5	0	0	0	10833.6	254	135
58	1	1	2	1	2	17	0	2	6	1	0	1	31635.8	331	268
57	2	1	2	2	2	12	3	3	6	0	0	1	35945.8	381	205
67	2	1	2	1	2	28.8	0	4	6	0	0	0	28637.4	341	228
65	1	1	1	1	2	24	0	2	7	0	0	0	15897	235	203
32	2	1	1	1	2	42	5	4	8	1	0	1	11342.7	212	111
67	2	1	2	1	2	50	3	4	8	0	0	0	33306.1	350	222
79	2	1	2	2	2	10	0	3	2	1	1	1	52472.2	611	260
68	1	1	2	1	2	10.5	0	4	2	0	1	1	26464	362	193
58	2	1	2	2	2	16	5	5	2	1	1	0	12422.1	230	155
42	2	1	2	2	2	23.1	4	5	2	1	1	0	7350.3	255	76
30	2	1	2	2	2	60.9	5	7	2	0	1	0	13886.9	274	151
58	2	1	2	1	2	75	3	7	2	1	1	1	16057.4	330	119
68	2	1	2	1	2	26	7	8	2	0	1	0	27178.2	299	237
72	1	1	2	2	2	0	0	3	3	0	1	0	16439.6	354	99
65	1	1	2	2	2	10.5	0	4	3	1	1	1	14752.8	278	137
50	2	1	2	2	2	30	2	5	3	0	1	1	13879	223	184
48	2	1	2	2	2	50	8	5	3	0	1	0	37291.7	348	269
62	1	1	2	1	2	65	5	5	3	1	1	2	15820	277	130
61	1	1	2	1	2	29.4	6	6	3	1	1	1	19998	268	161
55	2	1	2	2	2	31.5	2	6	3	1	1	1	4949.4	181	82
72	2	2	2	2	2	39.9	2	8	3	0	1	0	7229.8	183	107
51	2	1	2	2	2	50.4	1	8	3	0	1	0	22922.6	303	202
61	2	1	2	1	2	50.4	3	8	3	0	1	0	16218.4	237	215
55	2	1	2	2	2	56	7	9	3	1	1	1	18371.4	295	157
23	1	1	2	2	1	0	0	2	4	0	1	0	19104.3	286	161
63	2	2	2	1	2	0	0	3	4	2	1	1	7253.6	193	113
69	1	1	2	2	2	11	0	3	4	1	1	1	8553.8	182	113
56	2	1	2	1	2	62	0	5	4	1	1	1	24954	360	192
60	2	1	2	2	2	64	7	5	4	0	1	0	20866.5	368	199
70	1	1	2	2	2	64	0	6	4	0	1	0	30996.7	373	185
64	1	1	2	2	2	60	5	7	4	1	1	0	21002	334	149
67	2	1	2	2	2	17.5	6	8	4	1	1	1	45767.5	475	239
17	2	1	2	2	2	28.8	8	8	4	1	1	1	16675.2	227	164
56	2	1	2	2	2	62.5	5	8	4	0	1	0	14214.6	252	143
62	2	1	2	2	2	71.4	5	9	4	1	1	0	6792.7	189	112
67	2	1	2	2	2	2.2	0	2	5	1	1	1	9492.8	209	130
57	2	1	2	2	2	8.4	3	2	5	0	1	0	3245.1	108	89
59	2	1	2	1	2	7.5	0	4	5	0	1	1	27092.3	396	189
62	2	1	2	2	2	26	0	6	5	0	1	0	10487.8	223	128
58	2	1	2	2	2	2	0	4	6	1	1	1	9680	195	109
55	2	1	2	2	2	97	8	6	6	1	1	1	33369.8	532	166
57	2	1	2	1	2	11.3	0	3	7	0	1	1	112496	686	402
52	2	1	2	2	2	42	2	9	7	1	1	0	18443.2	266	172
24	2	1	2	2	1	22.5	3	4	11	1	1	0	15013.5	215	176
79	1	1	2	1	2	8	0	3	1	0	2	1	6371.2	170	95
45	2	1	2	2	2	60.9	6	6	1	0	2	0	17962.6	303	236
66	2	1	2	2	2	0	0	1	2	1	2	1	8904	165	128
71	2	1	2	2	2	0	0	2	2	0	2	0	6100.8	174	73
60	2	1	2	2	2	0	0	3	2	1	2	0	4373.2	159	82
41	2	1	2	2	1	8.3	1	3	2	2	2	2	5803.5	167	89
60	2	1	2	2	2	4	3	4	2	3	2	3	4595.9	134	66
57	2	1	1	1	2	17.5	3	5	2	0	2	2	2326.6	127	34
73	2	1	2	1	2	35.2	3	5	2	0	2	0	4407.3	187	94
60	2	1	2	2	2	68.75	4	5	2	0	2	2	13513.1	233	137
54	2	1	2	2	2	72	8	5	2	1	2	1	6547.2	182	102
62	2	1	2	2	1	72	8	5	2	1	2	2	24423.5	313	199
70	2	2	2	1	1	33.3	3	7	2	0	2	2	17321	254	164
63	2	1	2	2	2	14.4	0	8	2	2	2	2	11126.5	200	160
47	2	1	2	1	2	27.4	3	9	2	0	2	0	21983.1	286	206
69	2	1	2	1	2	7	0	4	3	1	2	2	13898	260	139
69	2	1	2	1	1	30.5	5	5	3	2	2	2	18327.3	275	192
70	2	1	2	2	2	73.5	2	5	3	1	2	0	24261	290	214
65	2	1	2	2	2	21	2	7	3	0	2	0	24757.5	280	218
58	2	1	2	1	2	67.2	4	7	3	3	2	3	11171.9	183	104
68	1	1	2	2	2	52.3	4	8	3	1	2	1	18785.3	279	194
70	2	1	2	1	1	8	0	3	4	0	2	1	19332.7	277	147
58	2	1	2	2	2	28	5	5	4	0	2	0	27071	292	255
60	2	1	2	1	2	88.2	6	5	4	1	2	2	4102.4	149	66
29	2	2	2	2	2	12.5	1	7	4	1	2	3	7808.5	173	104
56	2	1	2	2	2	16.8	1	7	4	1	2	2	18489.4	260	216
55	2	1	2	2	2	50.4	5	8	4	1	2	1	12552.7	235	147
61	1	1	2	1	2	57.2	5	8	4	2	2	2	77230.4	606	290
57	1	1	2	2	2	2	3	3	5	0	2	1	7526.2	215	89
56	2	1	2	2	2	14	0	6	7	0	2	1	8423.9	192	121
61	1	1	2	1	2	15.4	0	10	8	1	2	1	52257.9	472	297
50	2	1	2	2	2	32.5	0	5	9	1	2	2	27431.3	333	181
61	1	1	2	2	2	26	3	8	9	0	2	1	28590.3	362	234
55	1	1	1	1	2	70	4	9	9	0	2	1	54659.9	487	319
59	1	1	2	1	2	44	0	4	13	1	2	2	8268.9	179	108
60	2	1	1	2	2	16.8	7	5	1	3	3	3	24600.3	288	169
40	2	1	2	2	1	14.2	1	6	1	3	3	3	3299.9	155	62
48	2	2	2	2	1	37.5	6	6	1	3	3	3	5775.4	208	85
43	2	1	2	2	1	8	3	3	2	3	3	3	15926.5	266	162
57	2	1	2	2	1	37.5	0	5	2	3	3	4	7435	170	102
58	2	1	2	2	2	6	0	2	3	3	3	4	9501.6	155	158
54	2	1	2	2	2	58.8	3	5	3	1	3	1	7504.7	214	119
59	1	1	2	2	2	14	0	5	4	3	3	3	7986.8	206	118
53	2	1	2	2	1	2	1	3	5	2	3	4	21668.8	302	202
66	2	1	2	2	2	10.5	5	3	6	0	3	1	15802.8	221	180
69	2	1	1	2	2	72.9	5	6	1	2	4	1	17410	212	363
39	2	1	2	2	2	46.3	1	6	2	4	4	4	6720.8	190	86
75	2	1	2	2	2	83	5	9	6	0	4	0	26217	356	176
53	2	1	2	2	2	54	0	4	15	0	4	0	7181.7	163	107
75	2	1	2	2	2	27.5	1	1	1	1	1	1	34679	359	240
75	1	1	1	1	2	28.1	5	2	1	1	1	1	11147.7	242	116
55	2	1	2	2	2	25	0	2	2	1	1	1	8003.3	181	115
86	2	2	2	1	2	25	3	2	2	0	1	1	18409.6	265	157
74	1	1	2	1	2	67.5	5	2	2	1	1	2	9333.1	224	115
69	1	1	2	2	2	34	1	3	2	0	1	0	20087.9	256	206
66	2	1	2	2	2	44	1	3	2	1	1	2	6968.4	162	165
35	2	1	2	2	2	68	10	3	2	1	1	1	4698.4	125	94
70	1	1	2	2	2	80	8	3	2	1	1	1	10087.3	160	113
50	2	2	2	2	2	84	7	3	2	0	1	0	6671.9	165	107
61	1	1	2	2	2	30	0	4	2	1	1	1	2005.9	110	46
58	2	2	2	2	2	42.5	5	4	2	1	1	1	20171.5	270	187
45	2	2	2	2	2	65.1	6	4	2	1	1	1	28565.1	351	195
27	2	1	2	2	2	59.4	7	2	3	1	1	2	18498	288	174
62	1	1	2	2	2	64	7	2	3	1	1	1	22363.1	371	150
37	2	1	2	2	2	75	3	2	3	0	1	2	8609.4	176	110
57	2	1	2	2	2	22	0	3	3	1	1	1	10422.7	195	113
67	2	1	1	2	2	32	8	3	3	0	1	0	17874.2	190	338
78	2	1	2	1	2	38	5	3	3	0	1	1	20117.5	306	166
62	2	1	2	2	1	65	0	3	3	0	1	0	13875.2	283	102
56	2	1	2	2	2	75.6	8	3	3	1	1	1	23437.6	307	197
69	2	1	2	1	2	21	2	4	3	1	1	1	31141.7	411	236
54	2	1	2	2	2	23.2	3	4	3	0	1	0	14057.1	244	131
44	2	2	2	2	2	25.2	1	4	3	1	1	1	57095.1	568	287
51	1	1	2	1	2	36.2	5	4	3	1	1	1	9727.2	220	124
64	1	1	2	1	2	71.4	6	4	3	1	1	1	48125.9	367	297
74	1	1	2	2	2	12	1	2	4	0	1	0	7737.9	200	114
75	2	1	2	1	2	68	4	2	4	0	1	0	17737.1	284	162
78	1	1	2	1	2	15	1	3	4	0	1	0	91696.8	771	336
73	2	1	2	2	2	43.7	3	3	4	0	1	1	21624.5	238	248
32	2	2	2	2	2	14.6	1	4	4	1	1	3	25795	337	190
53	2	1	2	2	2	72	6	4	4	0	1	0	10341.8	192	146
73	1	1	2	1	2	30	2	1	5	1	1	0	29846.2	338	388
70	1	1	2	2	2	66	5	3	5	1	1	2	11470.9	245	128
47	2	2	2	2	2	75	3	3	5	2	1	2	85896.4	589	389
73	1	1	2	2	2	36	0	3	8	1	1	1	20561.2	334	184
68	1	1	2	1	2	31	0	2	9	0	1	0	54121.7	534	277
69	1	1	1	2	2	39.9	2	4	1	1	2	2	15609.3	280	139
55	2	1	2	2	2	56	8	4	1	2	2	2	12580.8	249	180
65	2	1	2	1	2	50	9	2	2	0	2	0	1730.2	124	29
69	2	1	2	2	1	80	8	2	2	1	2	1	8142.9	240	87
72	2	1	2	2	2	33	5	3	2	0	2	0	13118.8	237	134
58	2	1	2	2	2	29.4	8	4	2	1	2	3	7819.9	206	101
46	2	1	2	2	2	34	7	4	2	2	2	1	5766.3	170	90
50	1	1	2	2	2	24	6	1	3	1	2	1	15213.3	244	212
68	2	1	2	2	2	84	7	1	3	0	2	0	12592.5	198	147
49	2	1	2	2	2	66	7	2	3	0	2	2	8054.2	206	135
49	2	1	2	2	2	26	5	3	3	1	2	1	10413	229	131
46	2	1	2	2	1	40	3	3	3	2	2	2	6283.6	168	101
54	2	1	2	2	2	58.6	0	3	3	0	2	2	6739.1	182	98
46	1	1	2	1	2	75.2	10	4	3	0	2	3	34246.1	431	254
51	2	1	2	2	2	84	7	4	3	0	2	0	23376.9	340	214
47	2	1	2	2	2	66	0	4	4	0	2	0	15498.7	243	172
59	2	1	2	2	2	28	2	3	5	1	2	2	7025.2	166	106
52	2	1	2	1	1	39.9	3	3	5	2	2	1	11924.9	302	106
29	2	1	2	2	2	40	5	3	5	1	2	2	15276.9	289	167
65	2	1	2	2	2	34.1	0	1	6	0	2	0	6961.8	214	124
58	2	2	2	2	1	32.5	3	1	1	1	3	0	68279.3	561	296
67	2	1	1	1	2	33.3	3	3	2	1	3	2	13439.2	218	141
70	1	2	2	2	1	34	1	3	2	3	3	3	18108.4	252	173
60	2	1	2	2	2	28	0	4	2	1	3	2	6306.2	155	82
57	2	1	2	1	2	27	1	3	3	4	3	4	9874.4	222	95
34	2	1	2	2	2	36	6	3	3	1	3	2	12908	243	153
57	2	2	2	2	1	41.8	3	4	3	3	3	2	22730	309	172
62	2	1	2	2	2	56.8	0	1	4	1	3	2	5920.2	215	85
90	1	1	2	2	2	37.5	2	3	4	0	3	2	11579.6	183	204
67	2	1	2	2	2	21	0	4	5	1	3	1	69665.9	483	380
80	2	1	2	1	2	78.3	0	3	0	4	4	4	3160.5	96	77
57	2	1	2	2	1	70.8	5	3	3	4	4	4	4379.6	148	76
